# Supplementary material for: Different HCV Exposure Drives Specific miRNA Profile in PBMCs of HIV Patients
Source: Biomedicines. 2021 Nov 5;9(11):1627. doi: 10.3390/biomedicines9111627 (PMC8615810; doi:10.3390/biomedicines9111627)
Supplement: Supplementary file 1 [file biomedicines-09-01627-s001.zip]

Archive with 1 entries (1 files):
- biomedicines-1404144-supplementary.pdf
